# Supplementary material for: Screening of Antifungal Activity of Essential Oils in Controlling Biocontamination of Historical Papers in Archives
Source: Antibiotics (Basel). 2023 Jan 6;12(1):103. doi: 10.3390/antibiotics12010103 (PMC9854659; doi:10.3390/antibiotics12010103)
Supplement: Supplementary file 1 [file antibiotics-12-00103-s001.zip]

Archive with 1 entries (1 files):
- antibiotics-2107871-supplementary.pdf
